# Supplementary material for: Exercise and Quality of Life in Women with Menopausal Symptoms: A Systematic Review and Meta-Analysis of Randomized Controlled Trials
Source: Int J Environ Res Public Health. 2020 Sep 26;17(19):7049. doi: 10.3390/ijerph17197049 (PMC7579592; doi:10.3390/ijerph17197049)
Supplement: Supplementary file 1 [file ijerph-17-07049-s001.zip]

Archive with 1 entries (1 files):
- ijerph-909377-supplementary.xlsx
