# Supplementary material for: Exercise and Quality of Life in Women with Menopausal Symptoms: A Systematic Review and Meta-Analysis of Randomized Controlled Trials
Source: Int J Environ Res Public Health. 2020 Sep 26;17(19):7049. doi: 10.3390/ijerph17197049 (PMC7579592; doi:10.3390/ijerph17197049)
Supplement: Supplementary file 1 [file ijerph-17-07049-s001.zip › ijerph-909377-supplementary.xlsx]

## Sheet: Table S1
Table S1. Reasons for full-text exclusion
After title and abstract screen		Full-text screen	Eligible
90		81	9
No.	Study name	Exclusion reason
		Duplicate publications	Non-RCT	Cant find full-text	Non-English	Conference abstract	Combine exercise with other interventions	Both intervention and control were exercises	Treatment control group	Does not mention QoL outcome	Menopausal symptoms are not recruitment criteria
1	Influence of physical training on bone density, strength, VO2 max and quality of life in early post-menopausal women with osteopenia	x					Vitamin D & Calcium				x
2	Cognitive behavioral therapy (CBT) and physical exercise (PE) for climacteric symptoms in breast cancer patients experiencing treatment-induced menopause: a multicenter randomized trial (EVA project)	x	Registered
3	Cognitive behavioral therapy and physical exercise for climacteric symptoms in breast cancer patients experiencing treatment-induced menopause: design of a multicenter trial	x	Design
4	Physical activity, menopause, and quality of life: the role of affect and self-worth across time	x
5	Cognitive behavioral therapy and physical exercise for climacteric symptoms in breast cancer patients experiencing treatment induced menopause: final results of a multicenter randomized controlled	x				x
6	Sleep quality and aerobic training among menopausal women--a randomized controlled trial	x								x
7	Effect of aerobic training on menopausal symptoms-a randomized controlled trial	x								x
8	The effect of aerobic exercise and nutrition education on quality of life and early menopause symptoms in perimonopause and monopause women	x
9	Health Effects of Resistance Training on Postmenopausal Women	x								x
10	Long-term effects of pelvic floor muscle training with vaginal cone in post-menopausal women with urinary incontinence: a randomized controlled trial	x
11	The Flamenco (Fitness League Against MENopause COsts) Project	x
12	Hot flushes among aging women: A 4-year follow-up study to a randomised controlled exercise trial	x	follow-up after RCT							x
13	Pelvic floor muscle training as a treatment approach for genitourinary syndrome of menopause	x
14	Maintenance of physical activity and body weight in relation to subsequent quality of life in postmenopausal breast cancer patients		follow-up				Not exercise				x
15	PAHA Study: psychological Active and Healthy Ageing		protocol								x
16	Cost-effectiveness of an exercise intervention program in perimenopausal women: the Fitness League Against MENopause COst (FLAMENCO) randomized controlled trial	x	protocol								x
17	Resistance training for hot flushes in postmenopausal women: Randomized controlled trial protocol	x	protocol
18	Effect of Yoga on Objective and Subjective Menopausal Hot Flashes			x
19	Isolated and Associated Effects of Physical Exercise and Estrogen Therapy on Climactercs Women			x
20	Endurance exercise effect on quality of life and menopausal symptoms in Nigerian women			x
21	The effect of yoga on Quality of life of postmenopausal women			x
22	Changes in functional exercise functional capacity, body composition and quality of life of menopausal women			x
23	Comparison of effect of pelvic floor exercise and sex education on sexual function in postmenopausal women			x
24	Effect of traditional and advanced vaginal muscle strengthening on bladder control, sexual life, and quality of life in postmenopausal women			x
25	The effect of Pilates exercise on quality of life and sexual function of postmenopausal women			x
26	Effect of therapeutic exercises on pre-menopausal symptoms in sedentary life style women			x
27	A study to find out the effect of Dance combined with music on Memory in postmenopausal women			x
28	Clinical Study On Symptoms Which Occur After Permanent Cessation Of Menstrual Cycle And Effect Of Yoga And Shatavaryadi Churna			x
29	Effects of an Intervention on Improving Midlife Women's Menopause-related Symptoms			x
30	[Comprehensive traditional Chinese medicine intervention for perimenopausal syndrome in women: a community study]				Chinese
31	Aromatherapy and Yogatherapy for Hot Flashes				Portuguese
32	Effects of aerobic exercise on quality of life in premenopausal and postmenopausal women: a randomized controlled trial				Persian
33	The effect of walking with pedometer on general health of postmenopausal women				Persian
34	Possibilities of complex non-drug programs in the correction of psychoemotional disorders of menopause in patients with metabolic syndrome				Russian
35	Physical activity and menopause-related quality of life: the role of affect and symptoms					x
36	MsFLASH: do the findings guide clinical practice?	x				x
37	The role of supervised exercises on quality of life and depressive symptoms in postmenopausal women					x
38	Long-term effect of physical activity on menopause-related quality of life-a 4 year follow-up study of a randomized controlled trial					x
39	Studying the impact of exercise on hot flashes using mobile exercise tracker, MENQOL scale and hot flash diary					x
40	A 12-week structured education and exercise program improved climacteric symptoms in middle-aged women						Education and exercise
41	A behavioral group treatment program for menopausal hot flashes: results of a pilot study						Cognitive Behavior Therapy
42	A randomized, placebo-controlled trial of the effects of physical exercises and estrogen therapy on health-related quality of life in postmenopausal women						Hormone/Placebo
43	When, why and for whom there is a relationship between physical activity and menopause symptoms						3 types of Educational Brochure				x
44	Cognitive-behavioral intervention among women with slight menopausal symptoms: a pilot study						Psychoeducation + relaxation + education&training in exercise and nutritition...
45	Short-term exercise approaches on menopausal symptoms, psychological health, and quality of life in postmenopausal women							Aerobic vs Resistance			x
46	Influence of habitual physical activity on the symptoms of climacterium/menopause and the quality of life of middle-aged women							<30' vs 30-60 vs >60'			x
47	Effect of yoga therapy on physical and psychological quality of life of perimenopausal women in selected coastal areas of Karnataka, India							Yoga vs Exercise
48	Psychosocial Outcomes 12 Months Following a Dose-Response Aerobic Exercise Intervention in Postmenopausal Women							Moderate vs High			x
49	Yoga decreases insomnia in postmenopausal women: a randomized clinical trial						500mg Calcium
50	The effect of exercise on quality of life in postmenopausal women referred to the Bone densitometry centers of Iran University of Medical Sciences						HRT				x
51	Menopausal quality of life: RCT of yoga, exercise, and omega-3 supplements	x					Omega 3 / Placebo
52	Trial suggests yoga and exercise lead to modest improvements in menopause-related quality of life: longer term studies are needed	x					Omega 3 / Placebo
53	Does menopausal hormone therapy (MHT), exercise or a combination of both, improve pain and function in post-menopausal women with greater trochanteric pain syndrome (GTPS)? A randomised controlled trial						Education + booklet MHT /Placebo Cream				GTPS
54	Yoga of Awareness program for menopausal symptoms in breast cancer survivors: results from a randomized trial									x
55	Effect of yoga on menopausal symptoms									x	x
56	Influence of exercise on mood in postmenopausal women									x
57	Effects of physical exercise on health-related quality of life and blood lipids in perimenopausal women: a randomized placebo-controlled trial									x
58	Cost-effectiveness of physical activity among women with menopause symptoms: findings from a randomised controlled trial	x								Cost-effectiveness
59	Cost-effectiveness of cognitive behavioral therapy and physical exercise for alleviating treatment-induced menopausal symptoms in breast cancer patients	x								Cost-effectiveness
60	Aerobic exercise for vasomotor menopausal symptoms: A cost-utility analysis based on the Active Women trial	x								Cost-utility
61	Beneficial effects of pelvic floor muscle exercises on sexual function among postmenopausal women: a randomised clinical trial	x								x	x
62	Effects of Pilates training on sleep quality, anxiety, depression and fatigue in postmenopausal women: A randomized controlled trial									x	x
63	Resistance training for hot flushes in postmenopausal women: A randomised controlled trial	x								x
64	Exercise effects on fitness and bone mineral density in early postmenopausal women: 1-year EFOPS results	x					Vitamin D & Calcium				x
65	The effect of exercise on physical fitness and quality of life in postmenopausal women						HRT				x
66	The importance of continued exercise participation in quality of life and psychological well-being in previously inactive postmenopausal women: a pilot study										x
67	Effects of Tai Chi exercise on cardiovascular risk factors and quality of life in post-menopausal women				Korean
68	Exercise for health: a randomized, controlled trial evaluating the impact of a pragmatic, translational exercise intervention on the quality of life, function and treatment-related side effects following breast cancer										x
69	Subgroup effects in a randomised trial of different types and doses of exercise during breast cancer chemotherapy							STAN vs HIGH vs COMB			x
70	Randomized Controlled Trial Evaluating the Role of Exercise in Women Undergoing Treatment for Breast Cancer			x				Yoga+Ex vs Routine Ex			x
71	Twelve-week exercise training and the quality of life in menopausal women - Clinical trial										x
72	Hatha Yoga practice decreases menopause symptoms and improves quality of life: a randomized controlled trial										x
73	Effectiveness of a flamenco and sevillanas program to enhance mobility, balance, physical activity, blood pressure, body mass, and quality of life in postmenopausal women living in the community in Spain: a randomized clinical trial										x
74	Effect of aerobic exercise and nutrition educationon quality of life and early menopause symptoms: a randomized controlled trial	x									x
75	Dose-Response Effects of Aerobic Exercise on Quality of Life in Postmenopausal Women: results from the Breast Cancer and Exercise Trial in Alberta (BETA)							Moderate vs High			x
76	Improvements in health-related quality of life, cardio-metabolic health, and fitness in postmenopausal women after a supervised, multicomponent, adapted exercise program in a suited health promotion intervention: a multigroup study	x									x
77	Effects of Sex Education and Kegel Exercises on the Sexual Function of Postmenopausal Women: A Randomized Clinical Trial	x								x	x
78	Improvements in Health-Related Quality of Life, Cardio-Metabolic Health, and Fitness in Postmenopausal Women After an Exercise Plus Health Promotion Intervention: a Randomized Controlled Trial	x									x
79	A clinical study of the effect of Glycyrrhiza glabra plant and exercise on the quality of life of menopausal women										x
80	Quality of life of rural menopausal women in response to a customized exercise programme		Quasi-experimental								x
81	Vasomotor symptoms and quality of life in previously sedentary postmenopausal women randomised to physical activity or estrogen therapy								x
